# Supplementary material for: Comparison of Humoral Antibody Responses and Seroconversion Rates between Two Homologous ChAdOx1 nCoV-19 and mRNA-1273 Vaccination in Patients Undergoing Maintenance Hemodialysis
Source: Vaccines (Basel). 2023 Jun 27;11(7):1161. doi: 10.3390/vaccines11071161 (PMC10383458; doi:10.3390/vaccines11071161)
Supplement: Supplementary file 1 [file vaccines-11-01161-s001.zip]

Archive with 1 entries (1 files):
- vaccines-2356713-supplementary.pdf
